# Supplementary material for: Identification of molecular clusters and a risk prognosis model for diffuse large B-cell lymphoma based on lactate metabolism-related genes
Source: Ann Hematol. 2025 Apr 5;104(5):2847–67. doi: 10.1007/s00277-025-06321-1 (PMC12141129; doi:10.1007/s00277-025-06321-1)
Supplement: Supplementary file 1 — Supplementary Material 1 [file 277_2025_6321_MOESM1_ESM.zip]

Archive with 17 entries (15 files):
- Supplementary File20250225/
- Supplementary File20250225/Original Images for Blots_Gels/
- Supplementary File20250225/Original Images for Blots_Gels/(Membrane)_raw.tif
- Supplementary File20250225/Original Images for Blots_Gels/GAPDH(Chemi).Tif
- Supplementary File20250225/Original Images for Blots_Gels/GAPDH(Chemi)_siSDHA.Tif
- Supplementary File20250225/Original Images for Blots_Gels/GAPDH(Overlay).Tif
- Supplementary File20250225/Original Images for Blots_Gels/GAPDH(Overlay)_siSDHA.Tif
- Supplementary File20250225/Original Images for Blots_Gels/Original image files for the blots included in figures.pptx
- Supplementary File20250225/Original Images for Blots_Gels/SDHA(Chemi).Tif
- Supplementary File20250225/Original Images for Blots_Gels/SDHA(Chemi)_siSDHA.Tif
- Supplementary File20250225/Original Images for Blots_Gels/SDHA(Overlay).Tif
- Supplementary File20250225/Original Images for Blots_Gels/SDHA(Overlay)_siSDHA.Tif
- Supplementary File20250225/Supplementary material1.docx
- Supplementary File20250225/Supplementary material2.docx
- Supplementary File20250225/Supplementary material3.xlsx
- Supplementary File20250225/Supplementary material4.docx
- Supplementary File20250225/Supplementary material5.docx
